# Supplementary material for: Bioinspired balloon catheter integrated with stretchable “flounder” electrodes under high voltage for uniform pulsed field ablation
Source: Sci Adv. 2024 Dec 13;10(50):eadq5822. doi: 10.1126/sciadv.adq5822 (PMC11641019; doi:10.1126/sciadv.adq5822)
Supplement: Supplementary file 2 — Movies S1 to S4 [file sciadv.adq5822_movies_s1_to_s4.zip]

Archive with 4 entries (4 files):
- adq5822_movie_s1.mp4
- adq5822_movie_s2.mp4
- adq5822_movie_s3.mp4
- adq5822_movie_s4.mp4
